# Supplementary material for: DeepMF: deciphering the latent patterns in omics profiles with a deep learning method
Source: BMC Bioinformatics. 2019 Dec 27;20(Suppl 23):648. doi: 10.1186/s12859-019-3291-6 (PMC6933662; doi:10.1186/s12859-019-3291-6)
Supplement: Supplementary file 3 — Additional file 3 DeepMF training configuration on cancer data sets. [file 12859_2019_3291_MOESM3_ESM.xlsx]

## Sheet: Additional file 3
Dataset	70% dropout	K	L	alpha	beta	k-means k
Medulloblastoma	No	2	2	0.01	0.0001	3
Leukemia	No	3	1	0.01	0.0001	3
TCGABRCA	No	3	2	0.01	0.0001	3
SRBCT	No	4	2	0.01	0.0001	3
Medulloblastoma	Yes	2	2	0.01	0.0001	3
Leukemia	Yes	3	1	0.01	0.0001	2
TCGABRCA	Yes	3	1	0.01	0.0001	2
SRBCT	Yes	4	2	0.01	0.0001	2
