# Supplementary material for: DeepMF: deciphering the latent patterns in omics profiles with a deep learning method
Source: BMC Bioinformatics. 2019 Dec 27;20(Suppl 23):648. doi: 10.1186/s12859-019-3291-6 (PMC6933662; doi:10.1186/s12859-019-3291-6)
Supplement: Supplementary file 5 — Additional file 5 DMF adjusted rand index on cancer data sets. [file 12859_2019_3291_MOESM5_ESM.xlsx]

## Sheet: Additional file 5
Data set	70% dropout	adjusted Rand index
Medulloblastoma	No	0.101626
Leukemia	No	-0.0433707
TCGA BRCA	No	0.291794
SRBCT	No	0.593108
Medulloblastoma	Yes	-0.0306665
Leukemia	Yes	-0.0479839
TCGA BRCA	Yes	0.24539
SRBCT	Yes	0.301912
